# Supplementary material for: Distinct sources of decision-related signals in visual cortex are represented in different local field potential bands
Source: PLoS Biol. 2026 Jun 22;24(6):e3003873. doi: 10.1371/journal.pbio.3003873 (PMC13298987; doi:10.1371/journal.pbio.3003873)
Supplement: S1 Table — Results of a linear mixed-effects model testing the interaction between behavioral epoch (baseline, stimulus, delay) and inactivation condition (pre, post) in the high-gamma frequency band. Coefficients represent changes in CP relative to the baseline epoch of the post-inactivation condition, which together define the model’s reference level. The underlying numerical data are provided at https://doi.org/10.5281/zenodo.20583873. (XLSX) [file pbio.3003873.s001.xlsx]

## Sheet: Sheet1
Effect	Coefficient	SE	z	p-value	95% CI
Baseline (Post)	0.495	0.005	98.45	<0.001	[0.485, 0.505]
Stimulus - Baseline (Post)	0.006	0.007	0.81	0.419	[-0.008, 0.020]
Delay - Baseline (Post)	0.009	0.007	1.2	0.23	[-0.005, 0.022]
Pre - Post (Baseline)	0	0.007	0.01	0.996	[-0.014, 0.014]
(Pre – Post) × (Stimulus - Baseline)	0.02	0.01	1.97	0.049	[0.000, 0.040]
(Pre – Post) × (Delay – Baseline)	0	0.01	0.02	0.986	[-0.020, 0.020]
