# Supplementary material for: Distinct sources of decision-related signals in visual cortex are represented in different local field potential bands
Source: PLoS Biol. 2026 Jun 22;24(6):e3003873. doi: 10.1371/journal.pbio.3003873 (PMC13298987; doi:10.1371/journal.pbio.3003873)
Supplement: S2 Table — Results of a linear mixed-effects model testing the interaction between behavioral epoch (baseline, stimulus, delay) and inactivation condition (pre, post) in the low-gamma frequency band. Coefficients represent changes in CP relative to the baseline epoch of the post-inactivation condition, which together define the model’s reference level. The underlying numerical data are provided at https://doi.org/10.5281/zenodo.20583873. (XLSX) [file pbio.3003873.s002.xlsx]

## Sheet: Sheet1
Effect	Coefficient	SE	z	p-value	95% CI
Baseline (Post)	0.497	0.007	66.63	<0.001	[0.482, 0.512]
Stimulus - Baseline (Post)	0.024	0.01	2.3	0.022	[0.003, 0.044]
Delay - Baseline (Post)	0.005	0.01	0.49	0.627	[-0.015, 0.025]
Pre - Post (Baseline)	-0.005	0.01	-0.51	0.611	[-0.026, 0.015]
(Pre – Post) × (Stimulus - Baseline)	0.011	0.015	0.73	0.469	[-0.018, 0.039]
(Pre – Post) × (Delay - Baseline)	0.004	0.015	0.29	0.77	[-0.024, 0.033]
