# Supplementary material for: Distinct sources of decision-related signals in visual cortex are represented in different local field potential bands
Source: PLoS Biol. 2026 Jun 22;24(6):e3003873. doi: 10.1371/journal.pbio.3003873 (PMC13298987; doi:10.1371/journal.pbio.3003873)
Supplement: S3 Table — Results of a linear mixed-effects model testing the interaction between behavioral epoch (baseline, stimulus, delay) and inactivation condition (pre, post) in the alpha-beta frequency band. Coefficients represent changes in CP relative to the baseline epoch of the post-inactivation condition, which together define the model’s reference level. The underlying numerical data are provided at https://doi.org/10.5281/zenodo.20583873. (XLSX) [file pbio.3003873.s003.xlsx]

## Sheet: Sheet1
Effect	Coefficient	SE	z	p-value	95% CI
Baseline (Post)	0.482	0.01	49.32	<0.001	[0.463, 0.502]
Stimulus - Baseline (Post)	0.019	0.013	1.49	0.137	[-0.006, 0.045]
Delay - Baseline (Post)	0.012	0.013	0.94	0.345	[-0.013, 0.038]
Pre - Post (Baseline)	0.008	0.013	0.64	0.521	[-0.017, 0.034]
(Pre – Post) × (Stimulus - Baseline)	0.006	0.018	0.33	0.743	[-0.030, 0.042]
(Pre – Post) × (Delay – Baseline)	-0.006	0.018	-0.35	0.728	[-0.042, 0.030]
